# Supplementary material for: Isolating high-quality RNA for RNA-Seq from 10-year-old blood samples
Source: Sci Rep. 2024 Dec 28;14:30716. doi: 10.1038/s41598-024-80287-4 (PMC11681174; doi:10.1038/s41598-024-80287-4)
Supplement: Supplementary file 1 — Supplementary Material 1 [file 41598_2024_80287_MOESM1_ESM.xlsx]

## Sheet: Sheet1
Supplementary Table 1: Quality Control RNA-Seq parameters for EDTA and citrated samples. Numbers indicate median values, with range shown in brackets.
			FastQC on initial files				FastQC after trimming and filtering (trimGalore+prinseq++)			STAR mapping		QC on bam files				FeatureCounts (on annotation Ensembl v.105)
		n (# of samples)	Read length (bp)	total sequences (in millions)	%duplicates	%average GC content	total sequences (in millions)	%duplicates	%average GC content	% Uniquely mapped reads	Uniquely mapped reads (in millions)	5'-3' bias - Qualimap	Read aligned (in millions) - Qualimap	Insert size (absolute value) - Bamtools		% of Assigned reads (without multimapped reads)	Assigned reads (in millions)	detected above 0 counts	detected at least with 10 raw counts	ratio of discarded genes when considering genes with 10 or more counts
														average	median
EDTA	first mate	14	151 (151-151)	52.4 (51.3-54.7)	91.2 (51.9-94.3)	54 (52-56)	51.7 (50.5-53.9)	91.5 (86.7-94.6)	54 (52-56)	74.0 (69.0-79.1)	37.6 (35.7-40.8)	1.03 (0.99-1.06)	50.5 (49.4-52.3)	1478.3 (1296.5-1550.6)	166 (162-169)	31.3 (26.3-38.1)	49.7 (45.9-54.6)	20073 (18143-22003)	17731 (16829-18368)	0.12 (0.06-0.17)
	second mate	14	151 (151-151)	52.4 (51.3-54.7)	90.3 (51.9-93.9)	54 (52-56)	51.7 (50.5-53.9)	90.8 (85.7-94.3)	54 (52-56)
citrate	first mate	10	151 (151-151)	52.4 (51.4-52.9)	89.7 (51.4-92.9)	53 (50-54)	51.6 (50.9-52.4)	90.4 (85.9-94.7)	54 (50-55)	74.9 (70.3-81.7)	38.8 (36.1-42.0)	1.03 (0.99-1.05)	50.4 (49.9-51.2)	1495.3 (1352.6-1584.5)	167 (156-173)	30.8 (26.9-41.3)	50.5 (45.9-55.2)	20439 (17748-22080)	17961 (16633-18319)	0.12 (0.06-0.17)
	second mate	10	151 (151-151)	52.4 (51.4-52.9)	88.8 (51.4-91.8)	54 (51-55)	51.6 (50.9-52.4)	89.8 (85.1-94.2)	54 (50-55)
